# Supplementary material for: Unveiling the transition from niche to dispersal assembly in ecology
Source: Nature. 2023 Jun 7;618(7965):537–42. doi: 10.1038/s41586-023-06161-x (PMC10266978; doi:10.1038/s41586-023-06161-x)
Supplement: Supplementary file 4 — Source Data Fig. 3 [file 41586_2023_6161_MOESM4_ESM.csv]

Month	ID	Treatment	N	S
12	1	4	12	6
12	2	3	NA	NA
12	3	15	28	12
12	4	1	11	5
12	5	15	29	13
12	6	3	NA	NA
12	7	45	36	15
12	8	5	NA	NA
12	9	2	19	6
12	10	1	NA	NA
12	11	4	9	5
12	12	30	43	18
12	13	45	49	15
12	14	12	41	11
12	15	12	27	9
12	16	2	4	4
12	17	1	6	4
12	18	2	NA	NA
12	19	3	12	6
12	20	20	23	14
12	21	20	36	13
12	22	3	NA	NA
12	23	10	22	10
12	24	8	23	10
12	25	5	NA	NA
12	26	45	40	17
12	27	2	5	4
12	28	30	NA	NA
12	29	10	22	9
12	30	1	6	3
12	31	8	37	8
12	32	5	8	7
12	33	10	15	9
12	34	30	33	13
12	35	20	42	11
12	36	5	22	7
12	37	4	16	4
12	38	1	NA	NA
12	39	12	28	9
12	40	8	15	7
12	41	45	62	15
12	42	15	NA	NA
12	43	30	18	13
12	44	10	32	11
12	45	3	4	4
12	46	4	16	6
12	47	20	25	13
12	48	8	NA	NA
12	49	10	NA	NA
12	50	8	NA	NA
12	51	12	28	9
12	52	45	32	15
12	53	15	31	11
12	54	30	33	15
11	1	4	18	3
11	2	3	NA	NA
11	3	15	20	11
11	4	1	15	5
11	5	15	24	12
11	6	3	NA	NA
11	7	45	36	13
11	8	5	NA	NA
11	9	2	3	3
11	10	1	NA	NA
11	11	4	15	6
11	12	30	40	17
11	13	45	54	15
11	14	12	10	8
11	15	12	33	8
11	16	2	5	3
11	17	1	2	2
11	18	2	NA	NA
11	19	3	13	6
11	20	20	28	12
11	21	20	26	13
11	22	3	NA	NA
11	23	10	25	11
11	24	8	26	10
11	25	5	NA	NA
11	26	45	37	15
11	27	2	10	6
11	28	30	25	12
11	29	10	34	8
11	30	1	12	5
11	31	8	22	8
11	32	5	6	5
11	33	10	16	10
11	34	30	30	12
11	35	20	47	12
11	36	5	22	7
11	37	4	12	6
11	38	1	NA	NA
11	39	12	30	8
11	40	8	16	8
11	41	45	45	14
11	42	15	NA	NA
11	43	30	38	13
11	44	10	27	9
11	45	3	4	4
11	46	4	13	6
11	47	20	27	11
11	48	8	NA	NA
11	49	10	NA	NA
11	50	8	NA	NA
11	51	12	24	8
11	52	45	36	15
11	53	15	29	12
11	54	30	39	16
10	1	4	15	6
10	2	3	15	7
10	3	15	36	13
10	4	1	10	5
10	5	15	21	12
10	6	3	14	6
10	7	45	43	14
10	8	5	NA	NA
10	9	2	9	6
10	10	1	NA	NA
10	11	4	21	7
10	12	30	33	15
10	13	45	51	15
10	14	12	14	10
10	15	12	15	9
10	16	2	10	6
10	17	1	14	5
10	18	2	NA	NA
10	19	3	16	7
10	20	20	29	12
10	21	20	28	12
10	22	3	NA	NA
10	23	10	22	8
10	24	8	39	13
10	25	5	NA	NA
10	26	45	36	14
10	27	2	15	7
10	28	30	46	15
10	29	10	36	11
10	30	1	14	7
10	31	8	26	10
10	32	5	15	7
10	33	10	22	10
10	34	30	34	15
10	35	20	55	14
10	36	5	24	8
10	37	4	15	7
10	38	1	NA	NA
10	39	12	32	10
10	40	8	29	9
10	41	45	43	13
10	42	15	NA	NA
10	43	30	47	11
10	44	10	21	8
10	45	3	8	5
10	46	4	13	8
10	47	20	46	13
10	48	8	NA	NA
10	49	10	NA	NA
10	50	8	24	8
10	51	12	27	11
10	52	45	26	14
10	53	15	33	13
10	54	30	36	14
9	1	4	17	6
9	2	3	20	7
9	3	15	34	13
9	4	1	12	6
9	5	15	19	9
9	6	3	16	6
9	7	45	50	14
9	8	5	NA	NA
9	9	2	21	8
9	10	1	NA	NA
9	11	4	17	7
9	12	30	45	14
9	13	45	46	12
9	14	12	40	9
9	15	12	18	8
9	16	2	12	7
9	17	1	9	6
9	18	2	NA	NA
9	19	3	15	7
9	20	20	25	14
9	21	20	45	14
9	22	3	NA	NA
9	23	10	13	9
9	24	8	24	10
9	25	5	NA	NA
9	26	45	45	16
9	27	2	17	6
9	28	30	46	14
9	29	10	40	8
9	30	1	17	6
9	31	8	23	11
9	32	5	15	5
9	33	10	33	11
9	34	30	34	13
9	35	20	53	14
9	36	5	21	7
9	37	4	14	6
9	38	1	NA	NA
9	39	12	27	9
9	40	8	24	8
9	41	45	40	14
9	42	15	NA	NA
9	43	30	46	11
9	44	10	21	9
9	45	3	8	5
9	46	4	11	6
9	47	20	57	13
9	48	8	NA	NA
9	49	10	NA	NA
9	50	8	20	5
9	51	12	23	8
9	52	45	29	16
9	53	15	38	10
9	54	30	36	14
8	1	4	7	5
8	2	3	9	6
8	3	15	33	12
8	4	1	9	5
8	5	15	34	13
8	6	3	24	6
8	7	45	39	13
8	8	5	NA	NA
8	9	2	11	4
8	10	1	NA	NA
8	11	4	18	6
8	12	30	43	12
8	13	45	54	16
8	14	12	17	10
8	15	12	14	8
8	16	2	14	5
8	17	1	10	5
8	18	2	NA	NA
8	19	3	7	5
8	20	20	21	12
8	21	20	33	9
8	22	3	NA	NA
8	23	10	13	9
8	24	8	22	8
8	25	5	NA	NA
8	26	45	35	14
8	27	2	16	6
8	28	30	57	17
8	29	10	34	9
8	30	1	16	5
8	31	8	42	7
8	32	5	15	4
8	33	10	34	9
8	34	30	36	13
8	35	20	45	14
8	36	5	22	6
8	37	4	17	6
8	38	1	NA	NA
8	39	12	34	12
8	40	8	20	7
8	41	45	41	12
8	42	15	NA	NA
8	43	30	41	10
8	44	10	26	9
8	45	3	9	5
8	46	4	12	7
8	47	20	54	15
8	48	8	NA	NA
8	49	10	NA	NA
8	50	8	29	8
8	51	12	31	10
8	52	45	31	12
8	53	15	40	12
8	54	30	35	12
7	1	4	5	3
7	2	3	9	5
7	3	15	28	10
7	4	1	13	5
7	5	15	13	8
7	6	3	18	4
7	7	45	38	13
7	8	5	NA	NA
7	9	2	2	2
7	10	1	NA	NA
7	11	4	21	6
7	12	30	43	10
7	13	45	56	15
7	14	12	17	7
7	15	12	33	8
7	16	2	24	6
7	17	1	5	3
7	18	2	NA	NA
7	19	3	12	5
7	20	20	20	11
7	21	20	40	11
7	22	3	NA	NA
7	23	10	16	6
7	24	8	15	5
7	25	5	NA	NA
7	26	45	37	12
7	27	2	10	5
7	28	30	45	14
7	29	10	38	6
7	30	1	17	6
7	31	8	45	8
7	32	5	16	5
7	33	10	35	12
7	34	30	36	12
7	35	20	51	14
7	36	5	20	5
7	37	4	11	4
7	38	1	NA	NA
7	39	12	35	10
7	40	8	19	9
7	41	45	43	12
7	42	15	NA	NA
7	43	30	47	10
7	44	10	17	7
7	45	3	13	6
7	46	4	10	3
7	47	20	22	10
7	48	8	NA	NA
7	49	10	19	6
7	50	8	24	9
7	51	12	23	7
7	52	45	32	13
7	53	15	30	11
7	54	30	30	10
