# Supplementary material for: Unveiling the transition from niche to dispersal assembly in ecology
Source: Nature. 2023 Jun 7;618(7965):537–42. doi: 10.1038/s41586-023-06161-x (PMC10266978; doi:10.1038/s41586-023-06161-x)
Supplement: Supplementary file 6 — Source Data Extended Data Fig. 1 [file 41586_2023_6161_MOESM6_ESM.csv]

Month	ID	Treatment	N	S
12	1	4	12	6
12	2	3	NA	NA
12	3	15	28	12
12	4	1	11	5
12	5	15	29	13
12	6	3	NA	NA
12	7	45	36	15
12	8	5	NA	NA
12	9	2	19	6
12	10	1	NA	NA
12	11	4	9	5
12	12	30	43	18
12	13	45	49	15
12	14	12	41	11
12	15	12	27	9
12	16	2	4	4
12	17	1	6	4
12	18	2	NA	NA
12	19	3	12	6
12	20	20	23	14
12	21	20	36	13
12	22	3	NA	NA
12	23	10	22	10
12	24	8	23	10
12	25	5	NA	NA
12	26	45	40	17
12	27	2	5	4
12	28	30	NA	NA
12	29	10	22	9
12	30	1	6	3
12	31	8	37	8
12	32	5	8	7
12	33	10	15	9
12	34	30	33	13
12	35	20	42	11
12	36	5	22	7
12	37	4	16	4
12	38	1	NA	NA
12	39	12	28	9
12	40	8	15	7
12	41	45	62	15
12	42	15	NA	NA
12	43	30	18	13
12	44	10	32	11
12	45	3	4	4
12	46	4	16	6
12	47	20	25	13
12	48	8	NA	NA
12	49	10	NA	NA
12	50	8	NA	NA
12	51	12	28	9
12	52	45	32	15
12	53	15	31	11
12	54	30	33	15
11	1	4	18	3
11	2	3	NA	NA
11	3	15	20	11
11	4	1	15	5
11	5	15	24	12
11	6	3	NA	NA
11	7	45	36	13
11	8	5	NA	NA
11	9	2	3	3
11	10	1	NA	NA
11	11	4	15	6
11	12	30	40	17
11	13	45	54	15
11	14	12	10	8
11	15	12	33	8
11	16	2	5	3
11	17	1	2	2
11	18	2	NA	NA
11	19	3	13	6
11	20	20	28	12
11	21	20	26	13
11	22	3	NA	NA
11	23	10	25	11
11	24	8	26	10
11	25	5	NA	NA
11	26	45	37	15
11	27	2	10	6
11	28	30	25	12
11	29	10	34	8
11	30	1	12	5
11	31	8	22	8
11	32	5	6	5
11	33	10	16	10
11	34	30	30	12
11	35	20	47	12
11	36	5	22	7
11	37	4	12	6
11	38	1	NA	NA
11	39	12	30	8
11	40	8	16	8
11	41	45	45	14
11	42	15	NA	NA
11	43	30	38	13
11	44	10	27	9
11	45	3	4	4
11	46	4	13	6
11	47	20	27	11
11	48	8	NA	NA
11	49	10	NA	NA
11	50	8	NA	NA
11	51	12	24	8
11	52	45	36	15
11	53	15	29	12
11	54	30	39	16
10	1	4	15	6
10	2	3	15	7
10	3	15	36	13
10	4	1	10	5
10	5	15	21	12
10	6	3	14	6
10	7	45	43	14
10	8	5	NA	NA
10	9	2	9	6
10	10	1	NA	NA
10	11	4	21	7
10	12	30	33	15
10	13	45	51	15
10	14	12	14	10
10	15	12	15	9
10	16	2	10	6
10	17	1	14	5
10	18	2	NA	NA
10	19	3	16	7
10	20	20	29	12
10	21	20	28	12
10	22	3	NA	NA
10	23	10	22	8
10	24	8	39	13
10	25	5	NA	NA
10	26	45	36	14
10	27	2	15	7
10	28	30	46	15
10	29	10	36	11
10	30	1	14	7
10	31	8	26	10
10	32	5	15	7
10	33	10	22	10
10	34	30	34	15
10	35	20	55	14
10	36	5	24	8
10	37	4	15	7
10	38	1	NA	NA
10	39	12	32	10
10	40	8	29	9
10	41	45	43	13
10	42	15	NA	NA
10	43	30	47	11
10	44	10	21	8
10	45	3	8	5
10	46	4	13	8
10	47	20	46	13
10	48	8	NA	NA
10	49	10	NA	NA
10	50	8	24	8
10	51	12	27	11
10	52	45	26	14
10	53	15	33	13
10	54	30	36	14
9	1	4	17	6
9	2	3	20	7
9	3	15	34	13
9	4	1	12	6
9	5	15	19	9
9	6	3	16	6
9	7	45	50	14
9	8	5	NA	NA
9	9	2	21	8
9	10	1	NA	NA
9	11	4	17	7
9	12	30	45	14
9	13	45	46	12
9	14	12	40	9
9	15	12	18	8
9	16	2	12	7
9	17	1	9	6
9	18	2	NA	NA
9	19	3	15	7
9	20	20	25	14
9	21	20	45	14
9	22	3	NA	NA
9	23	10	13	9
9	24	8	24	10
9	25	5	NA	NA
9	26	45	45	16
9	27	2	17	6
9	28	30	46	14
9	29	10	40	8
9	30	1	17	6
9	31	8	23	11
9	32	5	15	5
9	33	10	33	11
9	34	30	34	13
9	35	20	53	14
9	36	5	21	7
9	37	4	14	6
9	38	1	NA	NA
9	39	12	27	9
9	40	8	24	8
9	41	45	40	14
9	42	15	NA	NA
9	43	30	46	11
9	44	10	21	9
9	45	3	8	5
9	46	4	11	6
9	47	20	57	13
9	48	8	NA	NA
9	49	10	NA	NA
9	50	8	20	5
9	51	12	23	8
9	52	45	29	16
9	53	15	38	10
9	54	30	36	14
8	1	4	7	5
8	2	3	9	6
8	3	15	33	12
8	4	1	9	5
8	5	15	34	13
8	6	3	24	6
8	7	45	39	13
8	8	5	NA	NA
8	9	2	11	4
8	10	1	NA	NA
8	11	4	18	6
8	12	30	43	12
8	13	45	54	16
8	14	12	17	10
8	15	12	14	8
8	16	2	14	5
8	17	1	10	5
8	18	2	NA	NA
8	19	3	7	5
8	20	20	21	12
8	21	20	33	9
8	22	3	NA	NA
8	23	10	13	9
8	24	8	22	8
8	25	5	NA	NA
8	26	45	35	14
8	27	2	16	6
8	28	30	57	17
8	29	10	34	9
8	30	1	16	5
8	31	8	42	7
8	32	5	15	4
8	33	10	34	9
8	34	30	36	13
8	35	20	45	14
8	36	5	22	6
8	37	4	17	6
8	38	1	NA	NA
8	39	12	34	12
8	40	8	20	7
8	41	45	41	12
8	42	15	NA	NA
8	43	30	41	10
8	44	10	26	9
8	45	3	9	5
8	46	4	12	7
8	47	20	54	15
8	48	8	NA	NA
8	49	10	NA	NA
8	50	8	29	8
8	51	12	31	10
8	52	45	31	12
8	53	15	40	12
8	54	30	35	12
7	1	4	5	3
7	2	3	9	5
7	3	15	28	10
7	4	1	13	5
7	5	15	13	8
7	6	3	18	4
7	7	45	38	13
7	8	5	NA	NA
7	9	2	2	2
7	10	1	NA	NA
7	11	4	21	6
7	12	30	43	10
7	13	45	56	15
7	14	12	17	7
7	15	12	33	8
7	16	2	24	6
7	17	1	5	3
7	18	2	NA	NA
7	19	3	12	5
7	20	20	20	11
7	21	20	40	11
7	22	3	NA	NA
7	23	10	16	6
7	24	8	15	5
7	25	5	NA	NA
7	26	45	37	12
7	27	2	10	5
7	28	30	45	14
7	29	10	38	6
7	30	1	17	6
7	31	8	45	8
7	32	5	16	5
7	33	10	35	12
7	34	30	36	12
7	35	20	51	14
7	36	5	20	5
7	37	4	11	4
7	38	1	NA	NA
7	39	12	35	10
7	40	8	19	9
7	41	45	43	12
7	42	15	NA	NA
7	43	30	47	10
7	44	10	17	7
7	45	3	13	6
7	46	4	10	3
7	47	20	22	10
7	48	8	NA	NA
7	49	10	19	6
7	50	8	24	9
7	51	12	23	7
7	52	45	32	13
7	53	15	30	11
7	54	30	30	10
6	1	4	9	4
6	2	3	8	5
6	3	15	28	11
6	4	1	16	7
6	5	15	17	11
6	6	3	17	4
6	7	45	46	16
6	8	5	NA	NA
6	9	2	21	4
6	10	1	NA	NA
6	11	4	17	7
6	12	30	50	12
6	13	45	50	15
6	14	12	12	7
6	15	12	16	6
6	16	2	4	3
6	17	1	5	4
6	18	2	11	5
6	19	3	10	5
6	20	20	23	10
6	21	20	33	8
6	22	3	NA	NA
6	23	10	10	5
6	24	8	17	6
6	25	5	NA	NA
6	26	45	25	11
6	27	2	10	6
6	28	30	39	8
6	29	10	37	4
6	30	1	17	5
6	31	8	31	5
6	32	5	9	7
6	33	10	16	8
6	34	30	29	11
6	35	20	23	11
6	36	5	18	5
6	37	4	20	6
6	38	1	NA	NA
6	39	12	38	10
6	40	8	17	8
6	41	45	41	10
6	42	15	NA	NA
6	43	30	66	12
6	44	10	18	7
6	45	3	11	6
6	46	4	7	2
6	47	20	25	12
6	48	8	NA	NA
6	49	10	20	8
6	50	8	24	7
6	51	12	19	6
6	52	45	23	11
6	53	15	43	14
6	54	30	40	13
5	1	4	7	4
5	2	3	5	4
5	3	15	27	10
5	4	1	21	5
5	5	15	15	8
5	6	3	18	6
5	7	45	29	11
5	8	5	NA	NA
5	9	2	7	3
5	10	1	NA	NA
5	11	4	14	4
5	12	30	34	10
5	13	45	57	10
5	14	12	12	7
5	15	12	14	5
5	16	2	6	4
5	17	1	6	3
5	18	2	13	4
5	19	3	15	6
5	20	20	13	10
5	21	20	30	9
5	22	3	NA	NA
5	23	10	10	7
5	24	8	23	7
5	25	5	NA	NA
5	26	45	13	11
5	27	2	11	5
5	28	30	39	9
5	29	10	36	3
5	30	1	10	5
5	31	8	13	4
5	32	5	10	5
5	33	10	34	11
5	34	30	26	11
5	35	20	17	9
5	36	5	21	6
5	37	4	18	5
5	38	1	NA	NA
5	39	12	13	8
5	40	8	23	7
5	41	45	30	8
5	42	15	NA	NA
5	43	30	49	8
5	44	10	7	3
5	45	3	9	5
5	46	4	10	5
5	47	20	19	8
5	48	8	NA	NA
5	49	10	21	8
5	50	8	7	4
5	51	12	21	7
5	52	45	19	10
5	53	15	21	7
5	54	30	32	10
4	1	4	4	2
4	2	3	1	1
4	3	15	26	9
4	4	1	3	3
4	5	15	11	6
4	6	3	11	4
4	7	45	13	9
4	8	5	NA	NA
4	9	2	6	4
4	10	1	NA	NA
4	11	4	17	4
4	12	30	15	9
4	13	45	50	11
4	14	12	12	5
4	15	12	24	8
4	16	2	4	2
4	17	1	4	2
4	18	2	3	3
4	19	3	7	4
4	20	20	12	5
4	21	20	30	8
4	22	3	NA	NA
4	23	10	2	2
4	24	8	15	6
4	25	5	NA	NA
4	26	45	10	8
4	27	2	4	3
4	28	30	36	9
4	29	10	12	3
4	30	1	5	3
4	31	8	17	6
4	32	5	6	4
4	33	10	13	6
4	34	30	19	8
4	35	20	13	7
4	36	5	19	5
4	37	4	6	2
4	38	1	NA	NA
4	39	12	10	5
4	40	8	18	5
4	41	45	47	11
4	42	15	NA	NA
4	43	30	19	8
4	44	10	9	5
4	45	3	4	4
4	46	4	7	3
4	47	20	22	7
4	48	8	NA	NA
4	49	10	14	5
4	50	8	8	3
4	51	12	16	7
4	52	45	15	5
4	53	15	19	6
4	54	30	27	10
4	55	15	NA	NA
3	1	4	6	3
3	2	3	1	1
3	3	15	12	3
3	4	1	1	1
3	5	15	12	5
3	6	3	2	2
3	7	45	11	8
3	8	5	NA	NA
3	9	2	3	2
3	10	1	NA	NA
3	11	4	2	2
3	12	30	9	5
3	13	45	25	11
3	14	12	13	8
3	15	12	9	6
3	16	2	2	1
3	17	1	2	2
3	18	2	0	0
3	19	3	2	2
3	20	20	9	6
3	21	20	10	6
3	22	3	NA	NA
3	23	10	5	5
3	24	8	14	8
3	25	5	NA	NA
3	26	45	7	7
3	27	2	4	4
3	28	30	20	9
3	29	10	6	4
3	30	1	2	1
3	31	8	9	8
3	32	5	6	6
3	33	10	8	5
3	34	30	15	7
3	35	20	6	6
3	36	5	3	3
3	37	4	4	2
3	38	1	1	1
3	39	12	9	4
3	40	8	2	2
3	41	45	9	5
3	42	15	6	4
3	43	30	16	8
3	44	10	13	5
3	45	3	2	2
3	46	4	3	2
3	47	20	13	6
3	48	8	NA	NA
3	49	10	8	4
3	50	8	6	4
3	51	12	10	5
3	52	45	16	5
3	53	15	18	6
3	54	30	10	6
3	55	15	NA	NA
2	1	4	0	0
2	2	3	0	0
2	3	15	2	1
2	4	1	0	0
2	5	15	2	1
2	6	3	2	1
2	7	45	6	4
2	8	5	2	1
2	9	2	2	1
2	10	1	1	1
2	11	4	3	2
2	12	30	5	4
2	13	45	8	5
2	14	12	5	4
2	15	12	17	9
2	16	2	1	1
2	17	1	1	1
2	18	2	2	2
2	19	3	2	2
2	20	20	3	3
2	21	20	5	2
2	22	3	1	1
2	23	10	10	4
2	24	8	8	6
2	25	5	2	2
2	26	45	8	6
2	27	2	1	1
2	28	30	7	6
2	29	10	3	2
2	30	1	0	0
2	31	8	11	4
2	32	5	1	1
2	33	10	11	6
2	34	30	4	4
2	35	20	9	7
2	36	5	2	2
2	37	4	2	2
2	38	1	1	1
2	39	12	7	5
2	40	8	10	3
2	41	45	12	5
2	42	15	4	4
2	43	30	3	3
2	44	10	13	4
2	45	3	1	1
2	46	4	6	1
2	47	20	16	5
2	48	8	3	3
2	49	10	5	3
2	50	8	8	3
2	51	12	10	5
2	52	45	13	4
2	53	15	11	3
2	54	30	11	5
2	55	15	0	0
1	1	4	0	0
1	2	3	1	1
1	3	15	0	0
1	4	1	0	0
1	5	15	1	1
1	6	3	1	1
1	7	45	1	1
1	8	5	0	0
1	9	2	0	0
1	10	1	0	0
1	11	4	2	2
1	12	30	4	4
1	13	45	0	0
1	14	12	0	0
1	15	12	0	0
1	16	2	0	0
1	17	1	0	0
1	18	2	1	1
1	19	3	0	0
1	20	20	1	1
1	21	20	1	1
1	22	3	0	0
1	23	10	3	3
1	24	8	1	1
1	25	5	1	1
1	26	45	1	1
1	27	2	0	0
1	28	30	3	3
1	29	10	0	0
1	30	1	0	0
1	31	8	0	0
1	32	5	0	0
1	33	10	2	2
1	34	30	3	2
1	35	20	0	0
1	36	5	0	0
1	37	4	1	1
1	38	1	1	1
1	39	12	1	1
1	40	8	3	2
1	41	45	1	1
1	42	15	0	0
1	43	30	2	1
1	44	10	1	1
1	45	3	0	0
1	46	4	0	0
1	47	20	7	2
1	48	8	1	1
1	49	10	3	2
1	50	8	3	1
1	51	12	2	2
1	52	45	5	4
1	53	15	7	3
1	54	30	2	2
1	55	15	3	3
